# Supplementary material for: Coping with Breast Cancer: A Meta-Analysis
Source: PLoS One. 2014 Nov 25;9(11):e112733. doi: 10.1371/journal.pone.0112733 (PMC4244095; doi:10.1371/journal.pone.0112733)
Supplement: Data S1 — Data underlying the meta-analysis. (XLSX) [file pone.0112733.s002.xlsx]

## Sheet: Sheet1
	Author	Year	Sample size	Several time points	Cross-sectional corr.	Coping as predictor	Disease status	Cancer stage	Study location	Gender	Mean age	Education level	Income	Mean times since	Dichotomized TSD	Current treatment	Treatment at measuring	Coping scale used	Type of stressor asked	Timeframe of	Cancer specific	Types of coping	Types of coping as classified	Sample size	Several time points	Cross-sectional corr.	Coping as predictor	Disease status	Cancer stage	Study location	Mean age	Education level	Income	Mean times since diagnosie at inclusion	Dichotomized time since diagnosis when coping measured	Current treatment	Treatment at measuring	Coping scale used	Type of stressor asked	Timeframe of	Cancer specific	Types of coping	Types of coping as classified	Outcome
				yes/no	yes/no	yes/no	first diagnose			m/k		mean years		diagnosis		none				stressor	yes/no	Acc Acceptance; ADD Alcohol/Drug Disengagement;			yes/no	yes/no	yes/no	first diagnose				mean years				none				stressor	yes/no	Acc Acceptance; ADD Alcohol/Drug Disengagement;		PA positive affect	NA negative affect	PH physical health	PCC	SCC	DC
							recurrent									chemotherapy						App Approach; Av Avoidance;						recurrent								chemotherapy						App Approach; Av Avoidance;		e.g.	e.g. Depression	e.g.
							long time survivor									radiation						BD Behavioral Disengagement; CC Confrontive Coping;						long time survivor								radiation						BD Behavioral Disengagement; CC Confrontive Coping;		Quality of life	Anxiety	Mortality
																other adjuvant treament						DA Direct Action; Di Distancing; EA Escape/Avoidance;														other adjuvant treament						DA Direct Action; Di Distancing; EA Escape/Avoidance;		Total mental health	Mood disturbance	Disease severity
For publications in yellow additional data has been provided by the authors as a supplement to that provided in the journal manuscripts																						FS Fighting Spirit; Ho Hopelessness; Pl Planning;																				FS Fighting Spirit; Ho Hopelessness; Pl Planning;		Life satisfaction	Emotional distress	Physical health
																						PR Positive Reappraisal; Ru Rumination; SB Self-Blame;																				PR Positive Reappraisal; Ru Rumination; SB Self-Blame;		Hope	Traumatization	Survival time
																						SC Self-Controlling; SI Social Isolation; Sp Spirituality;																				SC Self-Controlling; SI Social Isolation; Sp Spirituality;		Positive mood	Perceived stress
																						SSS Seeking Social Support; V Venting.																				SSS Seeking Social Support; V Venting.			Hopelessness
1	Alder	2003	126	yes			First diagnosis	Not stated	Switzerland	k	60.7	Not stated	not stated	32.5 months	> 6 months	Mixed	troligen inte	Freiburger Fragebogen zur Krankheitsverarbeitung (FKV)	Cancer	current	Yes	DA (Problme analysis and troubleshooting), Ru (Depressive converting), Sp (religiousness and search for meaning), Ho (distrust and pessimism), EA (cognitive avoidance and dissimulation), Di (distraction and self-upgrading), SC (Emotion control and social withdrawal), FS (self-encouragement)	DA; Ru; Sp; Ho; EA/Di; SC; FS	126	yes			First diagnosis	Not stated	Switzerland	60.7	Not stated	not stated	32.5 months	> 6 months	Mixed	unclear	Freiburger Fragebogen zur Krankheitsverarbeitung (FKV)	Cancer	current	Yes	DA (Problme analysis and troubleshooting), Ru (Depressive converting), Sp (religiousness and search for meaning), Ho (distrust and pessimism), EA (cognitive avoidance and dissimulation), Di (distraction and self-upgrading), SC (Emotion control and social withdrawal), FS (self-encouragement)	DA; Ru; Sp; Ho; EA/Di; SC; FS		NA: depression, anxiety (HADS)
2	Anagnostopoulos	2010	153	no			First diagnosis	Stage 0-III	Greece	k	58.43	mixed	mixed	5.21 years	> 6 months	No current	inte, men fem år efter	Mini-mental Adjustment to cancer (Mini-MAC)	The diagnose of cancer	current	Yes	FS, Ho (Helplessness), Ru (anxious preoccupation), BD (fatalism), EA (Avoidance)	FS; Ho; Ru; BD; EA/Di	153	no			First diagnosis	Stage 0-III	Greece	58.43	mixed	mixed	5.21 years	> 6 months	No current	no	Mini-mental Adjustment to cancer (Mini-MAC)	The diagnose of cancer	current	Yes	FS, Ho (Helplessness), Ru (anxious preoccupation), BD (fatalism), EA (Avoidance)	FS; Ho; Ru; BD; EA/Di	PA: SF-36 mental scale	NA: post-traumatic stress symptoms (IES instusion scale)
3	Andreau	2012	102	yes	yes	no	First diagnosis	l-lll	Spain	k	50.54	mixed	not stated	after surgery	<6months	Chemotherapy	behandling vid mätning	Mini-MAC	Chemotherapy	current	Yes	Ho (helplessness/hopelessness); Ru (anxious preoccupation); FS (fighting spirit); EA (cognitive avoidance) and BD (fatalism)	Ho, Ru, FS, EA/Di, BD	102	yes	yes	no	First diagnosis	l-lll	Spain	50.54	mixed	not stated	after surgery	<6months	Chemotherapy	yes	Mini-MAC	Chemotherapy	current	Yes	Ho (helplessness/hopelessness); Ru (anxious preoccupation); FS (fighting spirit); EA (cognitive avoidance) and BD (fatalism)	Ho, Ru, FS, EA/Di, BD		NA: Psychosocial distress (BSI-18)
4	Arathuzik	1991	80	no			Not stated	Stage III or IV	USA	k	not stated	mixed	mixed	not stated		Not stated	oklart	The Pain Coping Tool	Physical pain	current	No	SSS (communication), DA (relaxation, probelm solving, medication, visualization), Di (suppression, distraction), ADD (tention reduction), Acc, PR (reappraisal)	SSS; DA; EA/Di; ADD; Acc; PR	80	no			Not stated	Stage III or IV	USA	not stated	mixed	mixed	not stated		Not stated	unclear	The Pain Coping Tool	Physical pain	current	No	SSS (communication), DA (relaxation, probelm solving, medication, visualization), Di (suppression, distraction), ADD (tention reduction), Acc, PR (reappraisal)	SSS; DA; EA/Di; ADD; Acc; PR		NA: depression, anxiety, hostility (Multiple Affect Adjective Checklist State Form)	PH: perceived physical pain (The Pain Experience Inventory)
5	Astin	1999	58	no			First diagnosis	Stage 0-III	USA	k	53.5	14.2 years	62200 dollars	6 weeks	<6months	Before surgery	oklart	Shapiro Control Inventory	Not stated	not stated	No	DA (positive/negative assertive control), Acc (Positive Yielding), Ho (Negative Yielding)	DA; Acc; Ho	58	no			First diagnosis	Stage 0-III	USA	53.5	14.2 years	62200 dollars	6 weeks	<6months	Before surgery	unclear	Shapiro Control Inventory	Not stated	not stated	No	DA (positive/negative assertive control), Acc (Positive Yielding), Ho (Negative Yielding)	DA; Acc; Ho		NA: depression (CES-D), anxiety (Hopkins Symptom Check List)	PH: functional status (Functional Living Index-Cancer [FLIC])
6	Aukst-Margetic	2009	115	no			Not stated	Stage I-IV	Croatia	k	61.8	7.6 years	not stated	not stated		Radiation	behandling vid mätning	Three separate items (Santa Clara Strength of Religious Faith Questionnaire (SCSORF)	Illness	current	Yes	Sp	Sp	115	no			Not stated	Stage I-IV	Croatia	61.8	7.6 years	not stated	not stated		Radiation	yes	Three separate items (Santa Clara Strength of Religious Faith Questionnaire (SCSORF)	Illness	current	Yes	Sp	Sp	PA: Psychological wellbeing (International Breast Cancer Study Group Quality of Life)		PH: Subjective Health (International Breast Cancer Study Group Quality of Life)
7	Bellizzi	2006	224	no			First diagnosis	Stage I-IV	USA	k	60	mixed	not stated	1-4 years	> 6 months	No current	inte, men 1-4 år efetr	Brief COPE	Cancer	current	Yes	DC (maladaptive coping)	DC	224	no			First diagnosis	Stage I-IV	USA	60	mixed	not stated	1-4 years	> 6 months	No current	no	Brief COPE	Cancer	current	Yes	DC (maladaptive coping)	DC	PA: Appreciation of life (Post traumatic growth inventory)					PA: 0.00
8	Bigatti	2012	65	no	yes	no	Mixed	0-lV	USA	k	51.98	mixed	mixed	37.29 months	> 6 months	Mixed	behandling vid mätning	Ways of Coping Questionnaire	Not stated	current?	Not stated	SC (Self-controlling) ; Di (Distancing); Pl (Planful problem solving); SSS (Seeking social support); SB (Accepting responsibility ); CC (Confrontative coping); PR (Positive reappraisal); EA (Escape/Avoidance)	SC, Pl, SSS, SB, CC, PR, EA/Di	65	no	yes	no	Mixed	0-lV	USA	51.98	mixed	mixed	37.29 months	> 6 months	Mixed	yes	Ways of Coping Questionnaire	Not stated	current?	Not stated	SC (Self-controlling) ; Di (Distancing); Pl (Planful problem solving); SSS (Seeking social support); SB (Accepting responsibility ); CC (Confrontative coping); PR (Positive reappraisal); EA (Escape/Avoidance)	SC, Pl, SSS, SB, CC, PR, EA/Di		NA: Depressive symptoms (CES-D)
9	Boehmer	2011	112	no	yes	no	First diagnosis	l-lll	USA	k	55.1	mixed	mixed	6,4 years	> 6 months	No current	inte, men 6 år efter dia	Mini mac	The diagnose of cancer	current	Yes	FS (fighting spirit), Ru (anxious preoccupation), BD (fatalism), EA (cognitive avoidance), Ho (helplessness)	FS, Ru, BD, EA/Di, Ho	112	no	yes	no	First diagnosis	l-lll	USA	55.1	mixed	mixed	6,4 years	> 6 months	No current	no	Mini mac	The diagnose of cancer	current	Yes	FS (fighting spirit), Ru (anxious preoccupation), BD (fatalism), EA (cognitive avoidance), Ho (helplessness)	FS, Ru, BD, EA/Di, Ho	PA: MCS (Mental component score)	NA: Anxiety and depression	(Physical component score)
10	Broeckel	1998	61	no			First diagnosis	Stage I-III	USA	k	51.58	mixed	mixed	mean: 673 dagar	> 6 months	Mixed	nja, 48% hade fått radioter men det var oklart när	Fatigue Catastrophizing Scale	Fatigue	current	No	Ho (Catastrophizing)	Ho	61	no			First diagnosis	Stage I-III	USA	51.58	mixed	mixed	mean: 673 dagar	> 6 months	Mixed	unclear	Fatigue Catastrophizing Scale	Fatigue	current	No	Ho (Catastrophizing)	Ho			PH (fatigue)
11	Buddeberg	1991	107	yes	no	yes	First diagnosis	Stage I-IV	Germany	k	52.6	not stated	not stated	app. 6 months		No current	prosp (nej inte vid copingmätn så vitt man förstår)	Zurich Coping Questionnaire; Freiburg Questionnaire of Coping with Illness	Not stated	not stated	Not stated	Ru (Depressive Coping), EA (Self-encouragement/distraction), FS (Problem tackling)	Ru; FS; EA/Di	107	yes	no	yes	First diagnosis	Stage I-IV	Germany	52.6	not stated	not stated	app. 6 months		No current	unclear	Zurich Coping Questionnaire; Freiburg Questionnaire of Coping with Illness	Not stated	not stated	Not stated	Ru (Depressive Coping), EA (Self-encouragement/distraction), FS (Problem tackling)	Ru; FS; EA/Di			PH (mortality, recurrence)
12	Bussell	2010	59	no			Mixed	DCIS-VI	USA	k	50	not stated	mixed	not stated		Chemotherapy	behandling vid mätning	Brief COPE	Chemotherapy for breast cancer	current	Yes	EA (Self-distraction; Humor ), DA [Active coping ), Di [Denial) , ADD [Substance use) , SSS (Emotional support, Instrumental support), BD [Behavioral disengagement ], V [Venting ], PR [Positive reframing ], Pl [Planning ], Acc [Acceptance ], Sp [Religion ], SB [Self-blame ]	EA/Di; DA; ADD; SSS ; BD; V; PR; Pl; Acc; Sp; SB	59	no			Mixed	DCIS-VI	USA	50	not stated	mixed	not stated		Chemotherapy	yes	Brief COPE	Chemotherapy for breast cancer	current	Yes	EA (Self-distraction; Humor ), DA [Active coping ), Di [Denial) , ADD [Substance use) , SSS (Emotional support, Instrumental support), BD [Behavioral disengagement ], V [Venting ], PR [Positive reframing ], Pl [Planning ], Acc [Acceptance ], Sp [Religion ], SB [Self-blame ]	EA/Di; DA; ADD; SSS ; BD; V; PR; Pl; Acc; Sp; SB		NA: Percieved distress (Depression, Anxiety, Stress, Mood)	PH: Symtom, Fatigue
13	Carlsson	2001	120	yes	yes	yes	Mixed	Not stated	Sweden	k	49	Not stated	not stated	not stated		Not stated	oklart	Mental Adjustment to Cancer scale	Diagnosis of cancer	current	Yes	FS, Ho (Helpless/Hopeless), Ru (anxious preoccupation), BD (fatalism), EA (Avoidance)	FS; Ho; Ru; BD; EA/Di	120	yes	yes	yes	Mixed	Not stated	Sweden	49	Not stated	not stated	not stated		Not stated	unclear	Mental Adjustment to Cancer scale	Diagnosis of cancer	current	Yes	FS, Ho (Helpless/Hopeless), Ru (anxious preoccupation), BD (fatalism), EA (Avoidance)	FS; Ho; Ru; BD; EA/Di	PA; Qualtiy of life (EORTC-QLQ_C30)
14	Carver	1993	52	yes	yes	no	First diagnosis	Stage I or II	USA	k	58.02	14.5	not stated	dag before surgery	> 6 months	Mixed	troligen inte-senare tidp.	COPE	Diagnosis and surgery	current	Yes	DA (active coping, suppression of competing activities), Di (denial), EA (use of humor, self-distraction), SC (restraint), Acc, BD, Pl, SSS, PR (Positive refraiming), Sp (religion)	DA; EA/Di; SC; Acc; BD; Pl; SSS; PR; Sp	52	yes	yes	no	First diagnosis	Stage I or II	USA	58.02	14.5	not stated	dag before surgery	> 6 months	Mixed	unclear	COPE	Diagnosis and surgery	current	Yes	DA (active coping, suppression of competing activities), Di (denial), EA (use of humor, self-distraction), SC (restraint), Acc, BD, Pl, SSS, PR (Positive refraiming), Sp (religion)	DA; EA/Di; SC; Acc; BD; Pl; SSS; PR; Sp		NA: distress (Profiel of mood states)
15	Charlier/de Bour…beställt o fått	2012	464	no	yes	no	Mixed	not stated?	Belgium	k	53.1	mixed	not stated	not stated	not stated	None	ej i behandling	Coping Inventory for Stressful Situation (CISS-NL)	Not stated	current	No	DA (problemoriented coping), SSS (social coping), EA (distraction coping, Avoidance coping)	DA, SSS, EA/Di	464	no	yes	no	Mixed	not stated?	Belgium	53.1	mixed	not stated	not stated	not stated	None	no	Coping Inventory for Stressful Situation (CISS-NL)	Not stated	current	No	DA (problemoriented coping), SSS (social coping), EA (distraction coping, Avoidance coping)	DA, SSS, EA/Di		NA: Anxiety, Depression, emotional representation (distress)	PH: Fatigue, Therapy side effects, Arm syptoms, Breast symptoms( Symtom scale)
16	Compas	1999	80	yes	yes	no	Not stated	Stage I-IV	USA	k	54.8	14.37	not stated	12 days	> 6 months	Mixed	oklart	Coping Strategies Inventory (CSI)	Breast cancer	current	Yes	DA (problem solving), PR (cognitive restructuring), SSS (social support), V (emotional expression), Ho (wishful thinking), EA (problem avoidance), SB (self-criticism), SI (social withdrawal)	DA; PR; SSS; V; Ho; EA/Di; SB; SI	80	yes	yes	no	Not stated	Stage I-IV	USA	54.8	14.37	not stated	12 days	> 6 months	Mixed	unclear	Coping Strategies Inventory (CSI)	Breast cancer	current	Yes	DA (problem solving), PR (cognitive restructuring), SSS (social support), V (emotional expression), Ho (wishful thinking), EA (problem avoidance), SB (self-criticism), SI (social withdrawal)	DA; PR; SSS; V; Ho; EA/Di; SB; SI		NA: depression and anxiety (SCL-90R)
17	Compas	2006	232	no			First diagnosis	Stage 0-III	USA	k	52.3	14.8	not stated	14.8 weeks	<6months	Mixed	behandling vid mätning	Responses to Stress questionniare-cancer version (RSQ-CV)	Breast cancer	current	Yes	Primary control engagement coping, secondary control engagement coping ); disengagement coping	PCC, SCC, DC	232	no			First diagnosis	Stage 0-III	USA	52.3	14.8	not stated	14.8 weeks	<6months	Mixed	yes	Responses to Stress questionniare-cancer version (RSQ-CV)	Breast cancer	current	Yes	Primary control engagement coping, secondary control engagement coping ); disengagement coping	PCC, SCC, DC		NA: emotional distress (IES-R. Beck anxiety inventory, Back depression inventory II)		NA: 0.0175	NA: -0.145	NA: 0.55
18	Danhauer	2009	246	yes	yes	no	First diagnosis	Stage l-III	USA	k	43	14.54	not stated	7 mån ung. (vid mätning)	> 6 months	Mixed	oklart	Ways of coping	Cancer	time since diagnosis	Yes	SSS, PR (positive cognitive restructuring), Ho (wishful thinking), DA (made changes), Sp, Di (detatchment), SC (keep (feeling) to self	SSS; EA/Di; PR; Ho; DA; Sp; SC	246	yes	yes	no	First diagnosis	Stage l-III	USA	43	14.54	not stated	7 mån ung. (vid mätning)	> 6 months	Mixed	unclear	Ways of coping	Cancer	time since diagnosis	Yes	SSS, PR (positive cognitive restructuring), Ho (wishful thinking), DA (made changes), Sp, Di (detatchment), SC (keep (feeling) to self	SSS; EA/Di; PR; Ho; DA; Sp; SC	PA: emotional wellbeing (FACT-B)		PH: physical wellbeing (FACT-B)
19	Dasch	2010	53	no			Not stated	Stage 0-IV	USA	k	53.34	mixed	mixed	42 days	<6months	Mixed	behandling vid mätning	Brief COPE	Cancer	current	Yes	EA (Self-distraction, Humor ), DA (Active coping), Di (Denial), ADD [Substance use ], SSS [Emotional support , Instrumental support )], BD [Behavioral disengagement], V [Venting ], PR [Positive reframing (positive reappraisal], Pl [Planning ], Acc [Acceptance ], Sp [Religion ], SB [Self-blame)	EA/Di; DA; ADD; SSS; BD; V; PR; Pl; Acc; Sp; SB	53	no			Not stated	Stage 0-IV	USA	53.34	mixed	mixed	42 days	<6months	Mixed	yes	Brief COPE	Cancer	current	Yes	EA (Self-distraction, Humor ), DA (Active coping), Di (Denial), ADD [Substance use ], SSS [Emotional support , Instrumental support )], BD [Behavioral disengagement], V [Venting ], PR [Positive reframing (positive reappraisal], Pl [Planning ], Acc [Acceptance ], Sp [Religion ], SB [Self-blame)	EA/Di; DA; ADD; SSS; BD; V; PR; Pl; Acc; Sp; SB		NA: anxiety (HAD)
20	David	2006	60	no			First diagnosis	Not stated	USA	k	52	mixed	not stated	not stated	<6months	Surgery	inte behandling och nära diagnos	Brief COPE	Breast surgery	curren	Yes	EA [(Self-distraction; Humor, Emotional Suppression), DA [Active coping ], Di (Denial), ADD (Substance abuse), SSS (instrumental support), BD [Behavioral disengagement], V [Venting ], PR [Positive reframing ], Pl [Planning ], Acc [Acceptance ], Sp [Religion], SB [Self-blame]	EA/Di; DA; ADD; SSS; BD; V; PR; Pl; Acc; Sp; SB	60	no			First diagnosis	Not stated	USA	52	mixed	not stated	not stated	<6months	Surgery	no	Brief COPE	Breast surgery	curren	Yes	EA [(Self-distraction; Humor, Emotional Suppression), DA [Active coping ], Di (Denial), ADD (Substance abuse), SSS (instrumental support), BD [Behavioral disengagement], V [Venting ], PR [Positive reframing ], Pl [Planning ], Acc [Acceptance ], Sp [Religion], SB [Self-blame]	EA/Di; DA; ADD; SSS; BD; V; PR; Pl; Acc; Sp; SB		NA: distress (Profiel of mood states[POMS-SV])
21	Dedert	2012	75	no	yes	no	Mixed	l-lV	USA	k	52	mixed	mixd	mean 19-24 dagar (2-3 weeks)	<6months	No current	inte behandling och nära diagnos	Brief COPE	Cancer	current	Yes	Di/EA (avoidant coping)	EA/Di	75	no	yes	no	Mixed	l-lV	USA	52	mixed	mixd	mean 19-24 dagar (2-3 weeks)	<6months	No current	no	Brief COPE	Cancer	current	Yes	Di/EA (avoidant coping)	EA/Di			PH: autocorrelation coefficient (mått på dygnsrytm - hög är bra…tror jag)
22	Epping-Jordan	1999	80	yes	yes	no	Not stated	Stage I-IV	USA	k	54.8	14.4 y	not stated	<1 month	> 6 months	Mixed	inte, de allra flesta var färdiga	Coping Strategies Inventory (CSI)	Cancer	current	Yes	DA (problem-focused engagement coping); DC (problem-focused disengagement, emotion-focused disengagement)	DC, DA	80	yes	yes	no	Not stated	Stage I-IV	USA	54.8	14.4 y	not stated	<1 month	> 6 months	Mixed	no	Coping Strategies Inventory (CSI)	Cancer	current	Yes	DA (problem-focused engagement coping); DC (problem-focused disengagement, emotion-focused disengagement)	DC, DA		NA: emotional distress (IES-R. Symptom Checklist-90-Revised)				NA: 0.615
23	Filazoglu	2008	188	no			First diagnosis	Stage I-IV	Turkey	k	45.12	mixed	not stated	7.6 months	> 6 months	Mixed	behandling vid mätning	Ways of Coping (WOC)	Not stated	current	Not stated	Ho (Helplessness); DA (Problem solving); Sp (Religious coping); PR (Optimistic coping)	Ho; DA; Sp; PR	57	yes	yes	no (i artikeln, men verkar som om man i studien har prosp data)	First diagnosis	Not stated	netherlands	50.7	mixed	not stated	not stated		Mixed	yes	COPE	Cancer	current	Yes	Acc, DA (problem focused). (EA Avoidant), SSS (Emotional support)	Acc, DA, DC, SSS, EA/Di	PA: SF-36 mental		PH: Sf-26 physical
24	Filion	2002	132	no			First diagnosis	Not stated	Canada	k	54	11	50000 dollars	during radiation therapy	<6months	Radiation	behandling vid mätning	Brief COPE	Not stated	current	No	EA (disengagment; Humor; self-distraction), DA [Active coping (direct action)], SSS [seeking social support from partner and firends), ADD, Sp [Religion (spirituality) (Sp)]	DA; EA/Di; SSS; ADD; Sp	188	no			First diagnosis	Stage I-IV	Turkey	45.12	mixed	not stated	7.6 months	> 6 months	Mixed	yes	Ways of Coping (WOC)	Not stated	current	Not stated	Ho (Helplessness); DA (Problem solving); Sp (Religious coping); PR (Optimistic coping)	Ho; DA; Sp; PR	PA: vigor	NA: anxiety, depression	PH: fatigue
25	Filion	2003	277	no			First diagnosis	Stage I-III	Canada	k	54.25	11.78 years	not stated	1.11 years	> 6 months	Radiation	behandling vid mätning	Coping with Health Injuries and problems scale (CHIP)	Cancer and its treatment	current	Yes	Active coping (DA); Av (Passive coping (DC))	DA; DC	132	no			First diagnosis	Not stated	Canada	54	11	50000 dollars	during radiation therapy	<6months	Radiation	yes	Brief COPE	Not stated	current	No	EA (disengagment; Humor; self-distraction), DA [Active coping (direct action)], SSS [seeking social support from partner and firends), ADD, Sp [Religion (spirituality) (Sp)]	DA; EA/Di; SSS; ADD; Sp			PH: fatigue			PH: 0.34
26	Fischer	2013	57	yes	yes	no (i artikeln, men verkar som om man i studien har prosp data)	First diagnosis	Not stated	netherlands	k	50.7	mixed	not stated	not stated		Mixed	behandling vid mätning	COPE	Cancer	current	Yes	Acc, DA (problem focused). (EA Avoidant), SSS (Emotional support)	Acc, DA, SSS, EA/Di	277	no			First diagnosis	Stage I-III	Canada	54.25	11.78 years	not stated	1.11 years	> 6 months	Radiation	yes	Coping with Health Injuries and problems scale (CHIP)	Cancer and its treatment	current	Yes	App (Active coping); Av (Passive coping (DC))	DC		NA: distress (HSCL-25), emotional representation (distress/worry)
27	Gall	2000	32	no			Mixed	Not stated	Canada	k	49.8	mixed	mixed	2,5 years		Not stated	troligen inte-senare tidp.	Religious coping activities scale	Current cancer situation	current	Yes	Sp (religious coping)	Sp	32	no			Mixed	Not stated	Canada	49.8	mixed	mixed	2,5 years		Not stated	unclear	Religious coping activities scale	Current cancer situation	current	Yes	Sp (religious coping)	Sp	PA: life satisfaction (Life satisfaction questionnaire Campbell, Convers and Rodgers)	NA: psychological distress (brief symptom inventory, BSI)
28	Gall	2009	91	yes	yes	no	Not stated	Not stated	Canada	k	60.95	Not stated	not stated	1 week before surgery	> 6 months	Mixed	troligen inte-senare tidp.	RCOPE (religiouse coping scale)	Cancer	current	Yes	DA (Active), Pl, SSS (Seeking instrumental support , Seeking emotional support), PR (Positive refraiming), Acc, Sp (Religious), V, Di (Denial), BD (Behavioral Disengagement), ADD (substance abuse), EA (Self distraction, humor), SB	Acc; ADD; BD; DA; EA/Di; Pl; PR; SB; Sp; SSS; V	91	yes	yes	no	Not stated	Not stated	Canada	60.95	Not stated	not stated	1 week before surgery	> 6 months	Mixed	unclear	RCOPE (religiouse coping scale)	Cancer	current	Yes	DA (Active), Pl, SSS (Seeking instrumental support , Seeking emotional support), PR (Positive refraiming), Acc, Sp (Religious), V, Di (Denial), BD (Behavioral Disengagement), ADD (substance abuse), EA (Self distraction, humor), SB	Acc; ADD; BD; DA; EA/Di; Pl; PR; SB; Sp; SSS; V	PA: emotional wellbeing (FACT-B)	NA: distress (POMS)	PH: physical wellbeing (FACT-B)
29	Gaston	2013	73	yes	no	yes	Not stated	ll-lV	USA	k	not stated	mixed	mixed	not stated		Mixed	prosp oklart om det var terapi vid baslinje…	Coping Strategies Questionnaire	Pain sensation	current	Not stated	EA (diverting attention, ignoring pain sensations); PR (reinterpreting pain sensations); Sp (praying and hoping); V (catastrophizing); and DA (increasing activity level)	EA/Di, PR, Sp, DA, V	73	yes	no	yes	Not stated	ll-lV	USA	not stated	mixed	mixed	not stated		Mixed	unclear	Coping Strategies Questionnaire	Pain sensation	current	Not stated	EA (diverting attention, ignoring pain sensations); PR (reinterpreting pain sensations); Sp (praying and hoping); V (catastrophizing); and DA (increasing activity level)	EA/Di, PR, Sp, DA, V	Quality of life
30	Gelinas	2004	103	no			First diagnosis	Stage I-III	Canada	k	54	not stated	mixed	within 3-24 months		No current	inte, de var klara med all terapi	Coping with health injuries and problems scale	Problems and health injuries	current	No	Active (DA), Av (DC)	DA, DC	103	no			First diagnosis	Stage I-III	Canada	54	not stated	mixed	within 3-24 months		No current	no	Coping with health injuries and problems scale	Problems and health injuries	current	No	Active (DA), Av (DC)	DC		NA: distress (Profiel of mood states)	PH: fatigue (Multidimensional fatigue inventory), Pain			NA: 0.40; PH: -0.24
31	Glinder	2007	135	no			First diagnosis	Stage 0-III	USA	k	51.87	14.46	not stated	within 3 months	<6months	Mixed	behandling vid mätning	Responses to Stress questionniare-cancer version (RSQ-CV)	Breast cancer	current	Yes	PCC (primary control engagement coping); SCC (secondary control engagement coping);DC (disengagement coping)	PCC; SCC; DC	135	no			First diagnosis	Stage 0-III	USA	51.87	14.46	not stated	within 3 months	<6months	Mixed	yes	Responses to Stress questionniare-cancer version (RSQ-CV)	Breast cancer	current	Yes	PCC (primary control engagement coping); SCC (secondary control engagement coping);DC (disengagement coping)	PCC; SCC; DC	PA: Positive affect (PANAS)	NA: Negative affect (PANAS), anxiety (Beck Anxiety Inventory), Post-traumatic stress (Intrusive thoughts) (IES) Beck Depression Inventory-II		PA: 0.43; NA: -0.522	PA: 0.59; NA: -0.612	PA: -0.34; NA: 0.338
32	Groarke	2011	241	yes	yes	no	First diagnosis	0-lV	Ireland	k	53.31	not stated	not stated	not stated	<6months	Not stated	oklart	CISS, MAC	Cancer	curent	both EA/Di (EJ CA-spec: SSS; DA, ) (CA SPEC: FS, Ru, BD, Ho )	Ho(helplessness/hopeless),BD (Fatalistic)DA (Task coping), SSS (Emotional coping), EA (Distraction, Social diversion, Av+ Av), Fs, Ru (Anxious preoccupation),	DA, BD, SSS, EA/Di, FS, Ru, Ho	241	yes	yes	no	First diagnosis	0-lV	Ireland	53.31	not stated	not stated	not stated	<6months	Not stated	unclear	CISS, MAC	Cancer	curent	both EA/Di (EJ CA-spec: SSS; DA, ) (CA SPEC: FS, Ru, BD, Ho )	Ho(helplessness/hopeless),BD (Fatalistic)DA (Task coping), SSS (Emotional coping), EA (Distraction, Social diversion, Av+ Av), Fs, Ru (Anxious preoccupation),	DA, BD, SSS, Av, EA/Di, FS, Ru, Ho	PA: Positive affect	NA: Depression, Anxiety, negative affect
33	Hebert	2009	284	no			First diagnosis	Stage I-IV	USA	k	51	mixed	not stated	not stated		Not stated	behandling vid mätning	RCOPE (Religious coping scale)	Not stated	Current	Not stated	Sp	Sp	284	no			First diagnosis	Stage I-IV	USA	51	mixed	not stated	not stated		Not stated	yes	RCOPE (Religious coping scale)	Not stated	Current	Not stated	Sp	Sp	PA: life satisfaction (Satisfaction with life scale), SF-36 mental well-being	NA: depression (CES-D)	PH: SF-36 physical well-being
34	Holland	2003	56	no			First diagnosis	Stage I or II	USA	k	48	mixed	middle class	11.23 months	> 6 months	No current	46% var under beh	Ways of Coping (WOC)	Breast cancer	current	Yes	Avoidance (DC)	DC	56	no			First diagnosis	Stage I or II	USA	48	mixed	middle class	11.23 months	> 6 months	No current	unclear	Ways of Coping (WOC)	Breast cancer	current	Yes	Avoidance (DC)	DC	PA: Psychological wellbeing					PA: -0.32
35	Holly	2003	64	no			Not stated	Not stated	UK	k	52	not stated	not stated	3-15 months	> 6 months	Mixed	oklart	Mental Adjustment to Cancer (MAC)	Diagnose of cancer	current	Yes	FS, Ho, Ru (anxious preoccupation), BD (fatalism), EA (Avoidance)	FS; Ho; Ru; BD; EA/Di	64	no			Not stated	Not stated	UK	52	not stated	not stated	3-15 months	> 6 months	Mixed	unclear	Mental Adjustment to Cancer (MAC)	Diagnose of cancer	current	Yes	FS, Ho, Ru (anxious preoccupation), BD (fatalism), EA (Avoidance)	FS; Ho; Ru; BD; EA/Di		NA: depression, anxiety (HAD-R)
36	Jadoulle	2006	151	yes	yes	yes	First diagnosis	Not stated	Belgum	k	56.8	not stated	not stated	at diagnosis	<6months	Surgery	oklart	Coping with Health Injuries and Prolems Scale (CHIP scale)	Not stated	not stated	No	EA (distraction), Di (palliative coping), DA (Instrumental coping), Ru (emotional preoccupation)	EA/Di; DA; Ru	151	yes	yes	yes	First diagnosis	Not stated	Belgum	56.8	not stated	not stated	at diagnosis	<6months	Surgery	unclear	Coping with Health Injuries and Prolems Scale (CHIP scale)	Not stated	not stated	No	EA (distraction), Di (palliative coping), DA (Instrumental coping), Ru (emotional preoccupation)	EA/Di; DA; Ru		NA: depression, anxiety (HAD-R)
37	Jim	2006	167	no			First diagnosis	Stage II or III	USA	k	51	mixed	mixed	after surgery	<6months	Mixed	nyss op, oklart om de hunnit påbörja adj.beh	COPE	Frequency of use	current	No	PR (acceptance/positive reinterpretation), DA (active coping/social support), Sp (religious coping), EA (Denial/avoidance)	PR; DA; Sp; EA/Di	167	no			First diagnosis	Stage II or III	USA	51	mixed	mixed	after surgery	<6months	Mixed	unclear	COPE	Frequency of use	current	No	PR (acceptance/positive reinterpretation), DA (active coping/social support), Sp (religious coping), EA (Denial/avoidance)	PR; DA; Sp; EA/Di	PA: Meaning in life
38	Karademaz	2007	103	no			First diagnosis	Stage I-III	Greece	k	54.81	mixed	not stated	9 years	> 6 months	Mixed	inte, men minst 3 år efetr	WOC (revised )	Illness-related concerns past 6 m	Current (past 6 months)	Yes	PR (Focusing on the positive), SSS (use of social support), Di (cognitive avoidance), Sp (seeking help from God), EA (behavioral avoidance)	PR; SSS; Sp; EA/Di	103	no			First diagnosis	Stage I-III	Greece	54.81	mixed	not stated	9 years	> 6 months	Mixed	no	WOC (revised )	Illness-related concerns past 6 m	Current (past 6 months)	Yes	PR (Focusing on the positive), SSS (use of social support), Di (cognitive avoidance), Sp (seeking help from God), EA (behavioral avoidance)	PR; SSS; Sp; EA/Di		NA: Illness-related stress, depression, anxiety	PH: somatic symtoms
39	Kershaw	2004	189	no			Recurrent	Stage llI-IV	USA	k	54	14 years	btw 30000-50000	3.8	<6months	Mixed	behandling vid mätning	Brief COPE	Frequency of use	Current (past month)	No	Av (DC)	DC	189	no			Recurrent	Stage llI-IV	USA	54	14 years	btw 30000-50000	3.8	<6months	Mixed	yes	Brief COPE	Frequency of use	Current (past month)	No	Av (DC)	DC	PA: SF-36 mental scale		PH: Sf-36 physical + symptom scale			PA: -0.49; PH: -0.2
40	Kim	2010	231	no			Mixed	Stage I-IV	USA	k	51	mixed	< $21,475/year, below or at 250% of poverty	mixed		Not stated	oklart	Brief COPE	Breast cancer	current	Yes	PR, SB	PR, SB	231	no			Mixed	Stage I-IV	USA	51	mixed	< $21,475/year, below or at 250% of poverty	mixed		Not stated	unclear	Brief COPE	Breast cancer	current	Yes	PR, SB	PR, SB	PA: Emotional Wellbeing
41	Komproe	1997	109	no			Not stated	Stage I-IV	Netherlands	k	61.2	mixed	not stated	8.1 weeks	<6months	Mixed	behandling vid mätning	Utrecht coping list	Not stated	not stated	Not stated	DA (Problem focused), SSS	DA; SSS	109	no			Not stated	Stage I-IV	Netherlands	61.2	mixed	not stated	8.1 weeks	<6months	Mixed	yes	Utrecht coping list	Not stated	not stated	Not stated	DA (Problem focused), SSS	DA; SSS		NA: depression (CES-D)
42	Lauver	2007	46	yes	no	yes	Not stated	Stage I-III	USA	k	50.07	14.89	not stated	Within 1 month of ending treatment		No current	inte beh prosp	Breif COPE	Cancer	current	Yes	EA (Humor, self-distraction), DA (Active coping, information seeking), Di (Denial), ADD (alcohol/drug disengagement), SSS, PR (Positive reinterpretation), Pl, Acc (Acceptance), SB, Sp (Religion), V, BD	BD; EA/Di; DA;SB ; ADD; SSS; PR; Pl; Acc; Sp; V	46	yes	no	yes	Not stated	Stage I-III	USA	50.07	14.89	not stated	Within 1 month of ending treatment		No current	unclear	Breif COPE	Cancer	current	Yes	EA (Humor, self-distraction), DA (Active coping, information seeking), Di (Denial), ADD (alcohol/drug disengagement), SSS, PR (Positive reinterpretation), Pl, Acc (Acceptance), Sp (Religion), V, BD	BD; EA/Di; DA;; ADD; SSS; SB; PR; Pl; Acc; Sp; V	PA: postive mood (PANAS)	NA: negative mood (PANAS)	PH: physical functioning
43	Lebel	2008	86	yes	no	yes	First diagnosis	Stage I-III	Canada	k	61.7	13.3 years	mixed	3 months		Mixed	prosp (flera mätpunkter så det går inte att koda)	WOC	One of five possible aspects of illness	current	Yes	SSS, EA, DA (Positve Problem Solving)	SSS; EA/Di; DA	86	yes	no	yes	First diagnosis	Stage I-III	Canada	61.7	13.3 years	mixed	3 months		Mixed	unclear	WOC	One of five possible aspects of illness	current	Yes	SSS, EA, DA (Positve Problem Solving)	SSS; EA/Di; DA		NA: (distress, IES-R)
44	Levy	1990	120	no			First diagnosis	Stage I or II	USA	k	50.5	13.6 years	not stated	2 weeks	<6months	No current	inte	Ways of Coping (WOC)	Work-related or interpersonal specific problem	current (past month)	No	SSS	SSS	120	no			First diagnosis	Stage I or II	USA	50.5	13.6 years	not stated	2 weeks	<6months	No current	no	Ways of Coping (WOC)	Work-related or interpersonal specific problem	current (past month)	No	SSS	SSS			PH: Natural Killer cell activity and functional status (nurse interview)
45	Low	2006	417	yes	yes	yes	First diagnosis	Stage I or II	USA	k	58.1	not stated	not stated	<2 months after treatments	<6months	Mixed	inte	COPE	Experience with breast cancer	current	Yes	FS (Emotional approach), DA (Problem focused coping), PR (positive reframing), Sp (Religious coping), Acc, Di	FS; EA/Di, DA; PR; Sp; Acc	417	yes	yes	yes	First diagnosis	Stage I or II	USA	58.1	not stated	not stated	<2 months after treatments	<6months	Mixed	no	COPE	Experience with breast cancer	current	Yes	FS (Emotional approach), DA (Problem focused coping), PR (positive reframing), Sp (Religious coping), Acc, Di	FS; EA/Di, DA; PR; Sp; Acc	PA (SF-36 Vitality)	NA (CES-D(depression), IES-R Revised Impact of Events Scale Studies–Depression Scale; IES–R = Revised Impact of Events Scale)
46	Manne	2007	238	yes	yes	no	First diagnosis	Stage 0-III	USA	k	49.4	mixed	mixed	not stated		Mixed	behandling vid mätning	Em. proc. Scale, COPE (Acc sub)	Breast cancer	past month	Yes	V (Emotion expression), Ru (Emotional Processing Scale), ACC (Acceptance subscale of the COPE)	Acc; Ru; V	238	yes	yes	no	First diagnosis	Stage 0-III	USA	49.4	mixed	mixed	not stated		Mixed	yes	Em. proc. Scale, COPE (Acc sub)	Breast cancer	past month	Yes	V (Emotion expression), Ru (Emotional Processing Scale), ACC (Acceptance subscale of the COPE)	Acc; Ru; V	PA: Well-being	NA: Depression, Anxiety, Loss of behavioral and emotional control (BEC), posttraumatic stress symptoms (IES).
47	Manne	1994	43	no			First diagnosis	Not stated	USA	k	48.3	mixed	66500 dollas/year	after surgery	<6months	Chemotherapy	behandling vid mätning	Ways of coping	Chemotherapy for breast cancer	current	Yes	CC; Di; SC; SSS (Seek support); SB; EA; DA (Planful problem solving); PR	CC; SC; SSS; SB; EA/Di; DA; PR	43	no			First diagnosis	Not stated	USA	48.3	mixed	66500 dollas/year	after surgery	<6months	Chemotherapy	yes	Ways of coping	Chemotherapy for breast cancer	current	Yes	CC; Di; SC; SSS (Seek support); SB; EA; DA (Planful problem solving); PR	CC; SC; SSS; SB; EA/Di; DA; PR	PA: postive affect (POMS)	NA: negative affect (POMS)	PH: physical symptoms
48	Manning-Walsh	2005	100	no			Not stated	Stage I-IV	USA	k	45.98	mixed	mixed	0 (10,25 months)	> 6 months	Mixed	nej, 51 % var färdiga	Negative Coping subscale of Religious Coping (RCOPE)	Diagnosis and treatment	current	Yes	SP (Spiritual struggle)	Sp	100	no			Not stated	Stage I-IV	USA	45.98	mixed	mixed	0 (10,25 months)	> 6 months	Mixed	unclear	Negative Coping subscale of Religious Coping (RCOPE)	Diagnosis and treatment	current	Yes	SP (Spiritual struggle)	Sp	PA: Quality of life (inclucing FACT -B & FACIT-Sp-12), Life satisfaction
49	Matthews	2009	93	no			First diagnosis	Stage I-IV	USA	k	59.7	mixed	not stated	not stated		Radiation	behandling vid mätning	Jalowiec Coping Scale	Diagnosis and treatment	current	Yes	DA (Problem focused)	DA	93	no			First diagnosis	Stage I-IV	USA	59.7	mixed	not stated	not stated		Radiation	yes	Jalowiec Coping Scale	Diagnosis and treatment	current	Yes	DA (Problem focused)	DA	PA: Emotional well-beeing
50	McCaul	1999	61	yes	yes	yes	First diagnosis	Stage I or II	USA	k	51.2	mixed	mixed	0	<6months	Mixed	behandling vid mätning	the Coping Response Indices	Stress of cancer	current	Yes	DC (Avoidance)	DC	61	yes	yes	yes	First diagnosis	Stage I or II	USA	51.2	mixed	mixed	0	<6months	Mixed	yes	the Coping Response Indices	Stress of cancer	current	Yes	DC (Avoidance)	DC	PA: Quality of life measured: Mental	NA: POMS	PH: healt related qualtiy of life (medical outcome scale MOS short form - physical subscale), pain			PA: -0.50, NA: 0.63, PH: -0.25
51	Mcorry	2012	72	yes	yes	no	Not stated	0-lll	United Kingdom	k	57.2	mixed	not stated	within 6 months at studyentry…	> 6 months	Mixed	oklart	Cancer Coping Questionnaire	Not stated	current	Yes	PR (Positive focus), EA (Diversion), Pl	PR, EA/Di, Pl	72	yes	yes	no	Not stated	0-lll	United Kingdom	57.2	mixed	not stated	within 6 months at studyentry…	> 6 months	Mixed	unclear	Cancer Coping Questionnaire	Not stated	current	Yes	PR (Positive focus), EA (Diversion), Pl	PR, EA/Di, Pl		NA: Anxiety and Depression
52	Mehnert	2009	1083	no			Mixed	Stage I-IV	Germany	k	61.8	Mixed	not stated	47 months	> 6 months	Not stated	troligen inte-senare tidp.	Dealing with Illness Inventory	Breast cancer	current (last 4 weeks)	Yes	PR (copinitive coping and reappraisal, EA (depressive coping, avoidance), DA (acitve emotion-oriented, active problem oriented), Sp (religiosity)	PR; EA/Di; DA; Sp	1083	no			Mixed	Stage I-IV	Germany	61.8	Mixed	not stated	47 months	> 6 months	Not stated	unclear	Dealing with Illness Inventory	Breast cancer	current (last 4 weeks)	Yes	PR (copinitive coping and reappraisal, EA (depressive coping, avoidance), DA (acitve emotion-oriented, active problem oriented), Sp (religiosity)	PR; EA/Di; DA; Sp	PA: Short form health survey (SF-8 mental)	NA: postraumatic stress symptoms (PTSD Checklist-Civilian Version)	PH: Short form health survey (SF-8 physical)
53	Nelson	1989	128	no			First diagnosis	Not stated	USA	k	53.68	mixed	not stated	mixed		Not stated	färre än hälften var under behandling	Form A of Health and Daily Living Form	Breast cancer diagnosis	current	Yes	FS, DA (Information seeking), Di (Denial)	FS; DA; EA/Di	128	no			First diagnosis	Not stated	USA	53.68	mixed	not stated	mixed		Not stated	unclear	Form A of Health and Daily Living Form	Breast cancer diagnosis	current	Yes	FS, DA (Information seeking), Di (Denial)	FS; DA; EA/Di		NA (ABS Negative Affect Total)
54	Northouse	2013	157	yes	yes	yes	Not stated	lll-lV	USA	K	framgår för hela gruppen med Andra cancerformer också	mixed	not stated	?		Not stated	oklart	Brief cope	Not stated	curent?	Not stated	EA/Di (Avoidant) DA(Active)	EA/Di, DA	157	yes	yes	yes	Not stated	lll-lV	USA		mixed	not stated	?		Not stated	unclear	Brief cope	Not stated	curent?	Not stated	EA/Di (Avoidant) DA(Active)	EA, DA	PA: Psychological well-being		PH: Physical well-being			PA: -0,473 PH: -0,30
55	Osborne	1999	632	no			First diagnosis	Stage I or II	Australia	k	n.s.	mixed	not stated	Less than 1 year	> 6 months	Not stated	oklart	the mini-Mental Adjustment to Cancer Scale	Illness	current	Yes	FS (FS-MI), PR (FS-POI), Ho (HH), BD (Fatalism) Ru (Angst)	FS; PR; BD; Ho; Ru	632	no			First diagnosis	Stage I or II	Australia	n.s.	mixed	not stated	Less than 1 year	> 6 months	Not stated	unclear	the mini-Mental Adjustment to Cancer Scale	Illness	current	Yes	FS (FS-MI), PR (FS-POI), Ho (HH), BD (Fatalism) Ru (Angst)	FS; PR; BD; Ho; Ru		HAD, Depression and Anxiety
56	Puig	2006	41	yes	yes	no	Not stated	Stage I or II	USA	k	51.4	Not stated	not stated	Less that 12 months	> 6 months	Not stated	oklart	Emotional Approach Coping Scale	Not stated	Not Stated	Not stated	V (emotional Expression sub scale)	V	41	yes	yes	no	Not stated	Stage I or II	USA	51.4	Not stated	not stated	Less that 12 months	> 6 months	Not stated	unclear	Emotional Approach Coping Scale	Not stated	Not Stated	Not stated	V (emotional Expression sub scale)	V	PA: POMS vigor	NA: POMS depression and anxiety	PH: POMS fatigue
57	Ransom	2005	146	yes	yes	yes, adjusted Beta	First diagnosis	Stage 0-II	USA	k	56.1	mixed	not stated	n.s.		Mixed	oklart	Illness Management Questionniare (IMQ)	Illness	current	Yes	Di (Maintaining Activity), DA (Accommodating to the illness and Information Seeking), Ru (Focucing on Symptoms)	EA/Di; DA; Ru	146	yes	yes	yes, adjusted Beta	First diagnosis	Stage 0-II	USA	56.1	mixed	not stated	n.s.		Mixed	unclear	Illness Management Questionniare (IMQ)	Illness	current	Yes	Di (Maintaining Activity), DA (Accommodating to the illness and Information Seeking), Ru (Focucing on Symptoms)	EA/Di; DA; Ru			PH (Symptom burden(Memorial Symptom Assesment Scale (MSAS))
58	Reddic	2005	138	no			First diagnosis	Stage II-IV	eastern USA	k	44.6	mixed	mixed	not stated		Scheduled to receive autologous bone marrow	oklart	Coping strategy questionnaire (CSQ)	Strategies used to address pain	current	No	EA (Ignoring pain), PR (Positive coping self-statement, reinterpreting pain sensations), Di (Diverting attention from pain), DA (Increasing behavioral activities), Sp (Praying or hoping), Ho (Avoidance of catastrophizing)	EA/Di; PR; DA; Sp; Ho	138	no			First diagnosis	Stage II-IV	Eastern USA	44.6	mixed	mixed	not stated		Scheduled to receive autologous bone marrow	unclear	Coping strategy questionnaire (CSQ)	Strategies used to address pain	current	No	EA (Ignoring pain), PR (Positive coping self-statement, reinterpreting pain sensations), Di (Diverting attention from pain), DA (Increasing behavioral activities), Sp (Praying or hoping), Ho (Avoidance of catastrophizing)	EA/Di; PR; DA; Sp; Ho		NA: Depression, Anxiety	PH: Fatigue
59	Reid-Arndt	2012	36	no	yes	no	Not stated	0-lV	USA	k	55.81	mixed	not stated	within a months (18 dagar från kirurgi?)	<6months	Not stated	oklart	MAC, Brief Cope	Not stated	current	Yes	Ho (Helplessness), Ru (Anxiety), Fs, DC, Di (denial), Add	Ho, Ru, FS, DC, EA/Di, ADD	36	no	yes	no	Not stated	0-lV	USA	55.81	mixed	not stated	within a months (18 dagar från kirurgi?)	<6months	Not stated	unclear	MAC, Brief Cope	Not stated	current	Yes	Ho (Helplessness), Ru (Anxiety), Fs, DC, Di (denial), Add	Ho, Ru, FS, DC, EA/Di, ADD		NA: stress (Impact of event scale revised)				NA: 0,55
60	Reuter	2006	353	no			First diagnosis	Stage I–III	USA	k	49.8	not stated	not stated	0 (under 12 mån)	> 6 months	Mixed	oklar/troligen	the mini-Mental Adjustment to Cancer Scale	Diagnosis and treatment	current	Yes	FS, Ru (anxious preoccupation), Ho (hopelessness/helplessness), BD (fatalism), Di (Cognitive avoidance)	FS; BD; Ru; Ho; EA/Di	353	no			First diagnosis	Stage I–III	USA	49.8	not stated	not stated	0 (under 12 mån)	> 6 months	Mixed	unclear	the mini-Mental Adjustment to Cancer Scale	Diagnosis and treatment	current	Yes	FS, Ru (anxious preoccupation), Ho (hopelessness/helplessness), BD (fatalism), Di (Cognitive avoidance)	FS; BD; Ru; Ho; EA/Di		NA: depression	PH: pain
61	Romero	2008	45	no			First diagnosis	Stage I or II	USA	k	50.7	mixed	not stated	0	<6months	Mixed	behandling vid mätning	32-item version of the Coping Responses Inventory	Relative to breast cancer	current	Yes	DA (Active behavioral), (Avoidant) (DC)	DA; DC	45	no			First diagnosis	Stage I or II	USA	50.7	mixed	not stated	0	<6months	Mixed	yes	32-item version of the Coping Responses Inventory	Relative to breast cancer	current	Yes	DA (Active behavioral), App (Active cognitive), An (Avoidant) (DC)	DA; DC		NA: Mood disturbance				NA: 0.52
62	Rottman	2010	684	yes	no	yes	Not stated	l-lll	Denmark	k	54	mixed	not stated	1,4 years		Not stated	prosp	Mini Mac	Not stated	not stated	Yes	Fs, EA (Cognitive avoidance), fatalism (BD), Ru (Anxious preoccupation), Ho (Helpless/hopeless)	EA/Di, BD, FS, Ho, Ru	684	yes	no	yes	Not stated	l-lll	Denmark	54	mixed	not stated	1,4 years		Not stated	prosp	Mini Mac	Not stated	not stated	Yes	Fs, EA (Cognitive avoidance), fatalism (BD), Ru (Anxious preoccupation), Ho (Helpless/hopeless)	EA/Di, BD, FS, Ho, Ru	PA: Emotional functioning		PH: Physical functioning
63	Roussi	2007	72	yes	yes	no	Not stated	Not stated	Greece	k	54.13	Mixed	not stated	Day before surgery	<6months	Surgery	oklart	Brief-COPE	Health problem	current	Yes	EA (Humor, mental disengagement ), DA (Active coping, information seeking), Di (Denial), ADD (alcohol/drug disengagement), SSS (instrumental och emotional supp), BD, Pl, Acc (Acceptance), Sp (Religion), V, SC (Restraint) PR (Positive reint)	EA/Di; DA;; ADD; SSS; BD; Pl; Acc; Sp; V, SC, PR	72	yes	yes	no	Not stated	Not stated	Greece	54.13	Mixed	not stated	Day before surgery	<6months	Surgery	unclear	Brief-COPE	Health problem	current	Yes	EA (Humor, mental disengagement ), DA (Active coping, information seeking), Di (Denial), ADD (alcohol/drug disengagement), SSS (instrumental och emotional supp), BD, Pl, Acc (Acceptance), Sp (Religion), V, SC (Restraint) PR (Positive reint)	EA/Di; DA;; ADD; SSS; BD; Pl; Acc; Sp; V	PA: Vigour (POMS)	NA: depression (POMS)	PH: fatigue (POMS)
64	Rozema	2009	119	no			First diagnosis	Not stated	Netherlands	k	46.8	mixed	not stated	14 months	> 6 months	No current	oklart	Utrecht Coping Questionnaire	Not stated	no stated	Not stated	DA (Problem focused), BD (Behavioral avoidant), SSS, V (Venting emotions), Di (Cognitive avoidant)	DA; BD; SSS; V; EA/Di	119	no			First diagnosis	Not stated	Netherlands	46.8	mixed	not stated	14 months	> 6 months	No current	unclear	Utrecht Coping Questionnaire	Not stated	no stated	Not stated	DA (Problem focused), BD (Behavioral avoidant), SSS, V (Venting emotions), Di (Cognitive avoidant)	DA; BD; SSS; V; EA/Di	PA: Mental health	NA: Emotional representation (distress)	PH: Physical health
65	Schlegel	2009	223	yes	yes	no	Not stated	Stage I-IV	Missouri, USA	k	59.19	mixed	mixed	not stated, probably less than one year	> 6 months	Radiation	oklart, senare tidp	COPE scale	Difficult situations	current	No	DA (Active), Pl, SSS (Seeking instrumental support , Seeking emotional support), PR (Positive reinterpretation), Acc, Sp (Religious), Ru (Focus on/Venting), Di (Denial), BD (Behavioral Disengagement), ADD (Alcohol), SC (restraint)	DA; Pl; SSS; PR; Acc; Sp; Ru; BD; ADD; SC; EA/Di	223	yes	yes	no	Not stated	Stage I-IV	Missouri, USA	59.19	mixed	mixed	not stated, probably less than one year	> 6 months	Radiation	unclear	COPE scale	Difficult situations	current	No	DA (Active), Pl, SSS (Seeking instrumental support , Seeking emotional support), PR (Positive reinterpretation), Acc, Sp (Religious), Ru (Focus on/Venting), Di (Denial), BD (Behavioral Disengagement), ADD (Alcohol), SC (restraint)	DA; Pl; SSS; PR; Acc; Sp; Ru; BD; ADD; SC; EA/Di		NA: Depressive symtoms
66	Schoen	2004	248	no			Not stated	Stage 0-III	Midwest, USA	k	61	mixed (probably)	not stated	3, 23 years	> 6 months	Not stated	oklart	Ways of Coping-Cancer inventory (WOC-CA)	Cancer-related problems	current?	Yes	SSS, PR (Focusing on the positive), Di, EA (Cognitive escape-avoidance), BD (Behavioral escape-avoidance)	SSS; PR; EA/Di; BD	248	no			Not stated	Stage 0-III	Midwest, USA	61	mixed (probably)	not stated	3, 23 years	> 6 months	Not stated	unclear	Ways of Coping-Cancer inventory (WOC-CA)	Cancer-related problems	current?	Yes	SSS, PR (Focusing on the positive), Di, EA (Cognitive escape-avoidance), BD (Behavioral escape-avoidance)	SSS; PR; EA/Di; BD	PA: Quality of life (Emotional well-beeing)		PH: Physical well-being
67	Sears	2003	92	yes	yes	yes	First diagnosis	Stage I or II	USA	k	51.57	mixed	mixed	0 (mean 28,57 weeks)	> 6 months	Mixed	ja, de flesta hade behandling vid mätning	Positive Reappraisal subscale (REAPP)	Diagnosis and treatment	current	Yes	PR	PR	92	yes	yes	yes	First diagnosis	Stage I or II	USA	51.57	mixed	mixed	0 (mean 28,57 weeks)	> 6 months	Mixed	yes	Positive Reappraisal subscale (REAPP)	Diagnosis and treatment	current	Yes	PR	PR	PA: POMS Vigor, quality of life, hope	NA: percieved cancer stress, POMS Distress	PH: Percieved poor health, Cancer-related medical visits
68	Silva	2012	50	yes	no	yes	First diagnosis	l-ll	Portugal	k	52.1	not stated	not stated	1.36 months		Mixed	prosp	Brief COPE	Not stated	current	Not stated	SSS	SSS	50	yes	no	yes	First diagnosis	l-ll	Portugal	52.1	not stated	not stated	1.36 months		Mixed	prosp	Brief COPE	Not stated	current	Not stated	SSS	SSS	PA: QoL	NA:Anxiety and depression
69	Smith	2011	44	yes	yes	no	Not stated	“Advanced”	USA	k	51.5	mixed	not stated	not stated		Mixed	behandling vid mätning	Brief cope	Not stated	current?	Not stated	DA (active coping, problem focused coping), SSS (instrumental support, emotional support ), Sp (religion), EA (self-distraction, humor), Di (denial), ADD (substance use), Acc, BD, Pl, PR, SB, SSS, V	Acc; ADD; BD; DA; EA/Di; Pl; PR; SB; Sp; SSS; V	44	yes	yes	no	Not stated	“Advanced”	USA	51.5	mixed	not stated	not stated		Mixed	yes	Brief cope	Not stated	current?	Not stated	DA (active coping, problem focused coping), SSS (instrumental support, emotional support ), Sp (religion), EA (self-distraction, humor), Di (denial), ADD (substance use), Acc, BD, Pl, PR, SB, SSS, V	Acc; ADD; BD; DA; EA/Di; Pl; PR; SB; Sp; SSS; V	PA: QoL, FACT-G Emotional	NA: distress, despair	PH: fatigue, FACT B Physical
70	Stanton	2000	92	yes	yes	no (yes?)	First diagnosis	Stage I or II	USA	k	51, 56	15.09	not stated	28, 47 weeks	> 6 months	No current	inte	COPE	Experience with breast cancer	current	Yes	Ru (Emotional processing), V (Emotional expression)	Ru; V	92	yes	yes		First diagnosis	Stage I or II	USA	51, 56	15.09	not stated	28, 47 weeks	> 6 months	No current	no	COPE	Experience with breast cancer	current	Yes	Ru (Emotional processing), V (Emotional expression)	Ru; V	PA: POMS Vigor, Quality of life, Hope	NA: POMS Distress (PD)	PH: Cancer related medical visits (CMV), Percieved poor health (PPH)
71	Stanton	2012	103	yes	yes	yes	First diagnosis	Not stated	USA	k	57.2	not stated	not stated	8 years (first diagnose) 2 years (metastas)	> 6 months	Mixed	olika	COPE inventory	Experience with metastatic breast cancer	current	Yes	Ru (Emotional processing), V (emotional expression)	Ru; V	103	yes	yes	yes	First diagnosis	Not stated	USA	57.2	not stated	not stated	8 years (first diagnose) 2 years (metastas)	> 6 months	Mixed	unclear	COPE inventory	Experience with metastatic breast cancer	current	Yes	Ru (Emotional processing), V (emotional expression)	Ru; V	PA: life satisfaction (SWLS)	NA: depressive symptoms (CES-D), cancer related intrusion (IES)
72	Taha	2012	42	no	yes	no	Not stated	Not stated	Canada	k	43.8	mixed	not stated	mixed	> 6 months	Not stated	inte	SCOPE	Fear of cancer recurrence	current	Yes	DA (Problem focused), Avoidance (DC)	DA, DC	42	no	yes	no	Not stated	Not stated	Canada	43.8	mixed	not stated	mixed	> 6 months	Not stated	no	SCOPE	Fear of cancer recurrence	current	Yes	DA (Problem focused), Avoidance (DC)	SSS, DA, DC		NA: Depressive symptoms				NA: 0,25
73	Thune-Boyle	2013	155	no	yes	no	First diagnosis	l-ll	United Kingdom	k	55.7	mixed	not stated	within one year	> 6 months	Mixed (surgery)	oklart	Brief COPE,( RCOPE?)	Not stated	not stated	Not stated	Acc, SSS (Seeking instrumental support) , EA (Self distraction), Pl, V, Di(Denial), SB	Acc; SSS; EA/Di; Pl; V; SB	155	no	yes	no	First diagnosis	l-ll	United Kingdom	55.7	mixed	not stated	within one year	> 6 months	Mixed	unclear	Brief COPE,( RCOPE?)	Not stated	not stated	Not stated	Acc, SSS (Seeking instrumental support) , EA (Self distraction), Pl, V, Di(Denial), SB	Acc; SSS; EA/Di; Pl; V;; SB		NA: Anxiety and Depression
74	Urcuyo	2005	230	no			First diagnosis	Stage 0-II	USA	k	53.45	14,2 years	not stated	Less that 12 months	> 6 months	Mixed	blandat	Brief COPE	Diagnosis and treatment	current	Yes	DA (Active), Pl, SSS (Seeking instrumental support , Seeking emotional support), PR (Positive reinterpretation), Acc, Sp (Religious), V, Di (Denial), BD (Behavioral Disengagement), ADD (Alcohol), EA (Self distraction, humor)	DA; Pl; SSS; PR; Acc; Sp; V; BD; ADD; EA/Di	230	no			First diagnosis	Stage 0-II	USA	53.45	14,2 years	not stated	Less that 12 months	> 6 months	Mixed	unclear	Brief COPE	Diagnosis and treatment	current	Yes	DA (Active), Pl, SSS (Seeking instrumental support , Seeking emotional support), PR (Positive reinterpretation), Acc, Sp (Religious), V, Di (Denial), BD (Behavioral Disengagement), ADD (Alcohol), EA (Self distraction, humor)	DA; Pl; SSS; PR; Acc; Sp; V;; BD; ADD; EA/Di	PA: quality of life	NA: distress, depression (CES-D) CESD+Neg) (2NA)
75	Wade	2005	44	yes	yes	yes	Not stated	Stage I or II	Adelaide, Australia	k	60.34	mixed	not stated	<12 weeks	<6months	Surgery	oklart	the Ways of Coping Inventory	Breast cancer diagnosis	current	Yes	Di (Denial)	EA/Di	44	yes	yes	yes	Not stated	Stage I or II	Adelaide, Australia	60.34	mixed	not stated	<12 weeks	<6months	Surgery	unclear	the Ways of Coping Inventory	Breast cancer diagnosis	current	Yes	Di (Denial)	EA/Di		NA: Worries about future health
76	Vos	2004	87	no			First diagnosis	Stage 0-II	Netherlands	k	50	mixed	not stated	Less than 1 year	> 6 months	Mixed	lite över hälften hade chem el rad	Utrecht Coping List (UCL); Health and Diseases Inventories (HDI)	Not stated	not stated	Not stated	SSS (Emotional Coping); Di (Palliative coping); PR (Optimistic attitude); Ru (Illness-orientated coping); EA (Repressive coping)	SSS; PR; Ru; EA/Di	87	no			First diagnosis	Stage 0-II	Netherlands	50	mixed	not stated	Less than 1 year	> 6 months	Mixed	unclear	Utrecht Coping List (UCL); Health and Diseases Inventories (HDI)	Not stated	not stated	Not stated	DA (Active Coping); SSS (Emotional Coping); Di (Palliative coping); PR (Optimistic attitude); Ru (Illness-orientated coping); EA (Repressive coping)	SSS; PR; Ru; EA/Di	PA: Vitality	NA: Distress
77	Yang	2008	65	yes	yes	yes	Recurrent	metastatic	USA	k	54	mixed	mixed	0	<6months	Mixed	behandling vid mätning	Brief COPE	Frequency of use	current	No	Av (Disengagement)(DC)	DC	65	yes	yes	yes	Recurrent	metastatic	USA	54	mixed	mixed	0	<6months	Mixed	yes	Brief COPE	Frequency of use	current	No	Av (Disengagement)(DC)	DC	PA:QoL (SF36) two time points	NA: traumatic stress (IES), symtom stress				PA: -0.27, NA: 0.35
78	Zwingmann	2006	156	no			First diagnosis	Stage 0-IV	Germany	k	56	mixed	not stated	11 months	> 6 months	Not stated	oklart	Freiburg Questionnaire of Coping with Illness; Adjusted Brief RCOPE	Cancer	current?	Yes	Sp (Religious coping two meausures), Ru (Depressive Coping), FS (Active Problem-focused Coping)	Sp; Ru; FS	156	no			First diagnosis	Stage 0-IV	Germany	56	mixed	not stated	11 months	> 6 months	Not stated	unclear	Freiburg Questionnaire of Coping with Illness; Adjusted Brief RCOPE	Cancer	current?	Yes	Sp (Religious coping two meausures), Ru (Depressive Coping), FS (Active Problem-focused Coping)	Sp; Ru; FS		NA (Depression and Anxiety)
			11948
[truncated: 38 more columns]
